# Supplementary material for: Supercharged Natural Killer (sNK) Cells Inhibit Melanoma Tumor Progression and Restore Endogenous NK Cell Function in Humanized BLT Mice
Source: Cancers (Basel). 2025 Jul 23;17(15):2430. doi: 10.3390/cancers17152430 (PMC12346276; doi:10.3390/cancers17152430)
Supplement: Supplementary file 1 [file cancers-17-02430-s001.zip]

Archive with 1 entries (1 files):
- cancers-3727361-supplementary.pdf
